# Supplementary material for: Hybrids of 1,4-Naphthoquinone with Thymidine Derivatives: Synthesis, Anticancer Activity, and Molecular Docking Study
Source: Molecules. 2023 Sep 15;28(18):6644. doi: 10.3390/molecules28186644 (PMC10535307; doi:10.3390/molecules28186644)
Supplement: Supplementary file 1 [file molecules-28-06644-s001.zip]

Archive with 1 entries (1 files):
- molecules-2505886-supplementary.pdf
